# Supplementary material for: Two new Cortinarius species in subgenus Leprocybe from Southwest China
Source: PeerJ. 2024 Jul 12;12:e17599. doi: 10.7717/peerj.17599 (PMC11248999; doi:10.7717/peerj.17599)
Supplement: Supplemental Information 1 [file peerj-12-17599-s001.fsa]

>OR538887|Cortinarius_hengduanensis_HMAS272520
CATTATTGAAAATAAACCTGATGAGTTGCTGCTGGTTCTCTAGGGAGCATTGTGCACACTTGTCATTTTT
ATATCTCCACCTGTGCACCTTTTGTAGACCTGAATAATCCTTCTGACTGAGCAAGTCAGGTTTGGAGGAA
TTGACTTTTAGTCTTTCTCTGTATTTTCAGGCCTATGTTTCTTCATATACTCCTTAATGTATGTCATAGA
ATGTAGCAGGCCCTCTGTGCCTATAATCTATACAACTTTCAGCAACGGATCTCTTGGCTCTCGCATCGAT
GAAGAACGCAGCGAAATGCGATAAGTAATGTGAATTGCAGAATTCAGTGAATCATCGAATCTTTGAACGC
ACCTTGCGCTCCTTGGTATTCCGAGGAGCATGCCTGTTTGAGTGTCATTAATATATCAACCTCTCTTGTT
GAGTGTTGGATGTGGGGTGTTTTTGCTGGCCTTTTGAAGGTCGGCTCCCCTGAAATGCATTAGCGGAACA
ATTTGTTGACTCTGTTCATTGGTGTGATAATTATCTACGCTATTGACGGGTGAAGGCAGAGTTCAGCTCC
TAACAGTCCATTGACTTGGACAACTTTTTCATTTAATGTGACCTCAAATCAGGTAGGACTACCCGCTGAA
CTTAA
>OR538888|Cortinarius_hengduanensis_HMAS270305_
CATTATTGAAAATAAACCTGATGAGTTGCTGCTGGTTCTCTAGGGAGCATTGTGCACACTTGTCATTTTT
ATATCTCCACCTGTGCACCTTTTGTAGACCTGAATAATCCTTCTGACTGAGCAAGTCAGGTTTGGAGGAA
TTGACTTTTAGTCTTTCTCTGTATTTTCAGGCCTATGTTTCTTCATATACTCCTTAATGTATGTCATAGA
ATGTAGCAGGCCCTCTGTGCCTATAATCTATACAACTTTCAGCAACGGATCTCTTGGCTCTCGCATCGAT
GAAGAACGCAGCGAAATGCGATAAGTAATGTGAATTGCAGAATTCAGTGAATCATCGAATCTTTGAACGC
ACCTTGCGCTCCTTGGTATTCCGAGGAGCATGCCTGTTTGAGTGTCATTAATATATCAACCTCTCTTGTT
GAGTGTTGGATGTGGGGTGTTTTTGCTGGCCTTTTGAAGGTCGGCTCCCCTGAAATGCATTAGCGGAACA
ATTTGTTGACTCTGTTCATTGGTGTGATAATTATCTACGCTATTGACGGGTGAAGGCAGAGTTCAGCTCC
TAACAGTCCATTGACTTGGACAACTTTTTCATTTAATGTGACCTCAAATCAGGTAGGACTACCCGCTGAA
CTTAA
>OR538889|Cortinarius_yadingensis_HMAS254811
CATTATTGAAATAAACCTGATGAGTTGCTGCTGGTTCTCTAGGGAGCATGTGCACACTTGTCATCTTTAT
ATCTCCACTTGTGCACCTTTTGTAGACCTGAATAATAATTTTTCTGACTGGTCAAGTCAGGTTTTGAGGA
ATTGGCTTTCGAGTCTTTCCTTGTATTTTCAGGCCTATGTTTCTTCATATACTCTTAATGTATGTTATAG
AATGTAATGGGCCTCTGTGCCTATAATCTTTACAACTTTCAGCAACGGATCTCTTGGCTCTCGCATCGAT
GAAGAACGCAGCGAAATGCGATAAGTAATGTGAATTGCAGAATTCAGTGAATCATCGAATCTTTGAACGC
ACCTTGCGCTCCTTGGTATTCCGAGGAGCATGCCTGTTTGAGTGTCATTAATATATCAACCTCTTCAGCT
TTTGCTTGTTGAGTGTTGGATGTGGGGGGTGTTTTTGCTGGCCTTTTGAGGTCGGCTCCCCTGAAATGCA
TTAGCAGAACAATTTTGTTGACTCCGTTCATTGGTGTGATAACTATCTACGCTATTGACGGATGAAGGCA
GAGTTCAGCTCCTAATAGTCCATTGACTTGGACAACCTTTTCATTTAATGTGACCTCAAATCAGGTAGGA
CTACCCGCTGAACTTAA
>OR538890|Cortinarius_yadingensis_HMAS280697
CATTATTGAAATAAACCTGATGAGTTGCTGCTGGTTCTCTAGGGAGCATGTGCACACTTGTCATCTTTAT
ATCTCCACTTGTGCACCTTTTGTAGACCTGAATAATAATTTTTCTGACTGGTCAAGTCAGGTTTTGAGGA
ATTGGCTTTCGAGTCTTTCCTTGTATTTTCAGGCCTATGTTTCTTCATATACTCTTAATGTATGTTATAG
AATGTAATGGGCCTCTGTGCCTATAATCTTTACAACTTTCAGCAACGGATCTCTTGGCTCTCGCATCGAT
GAAGAACGCAGCGAAATGCGATAAGTAATGTGAATTGCAGAATTCAGTGAATCATCGAATCTTTGAACGC
ACCTTGCGCTCCTTGGTATTCCGAGGAGCATGCCTGTTTGAGTGTCATTAATATATCAACCTCTTCAGCT
TTTGCTTGTTGAGTGTTGGATGTGGGGGGTGTTTTTGCTGGCCTTTTGAGGTCGGCTCCCCTGAAATGCA
TTAGCAGAACAATTTTGTTGACTCCGTTCATTGGTGTGATAACTATCTACGCTATTGACGGATGAAGGCA
GAGTTCAGCTCCTAATAGTCCATTGACTTGGACAACCTTTTCATTTAATGTGACCTCAAATCAGGTAGGA
CTACCCGCTGAACTTAA
>OR538891|Cortinarius_yadingensis_HMAS280698
CATTATTGAAATAAACCTGATGAGTTGCTGCTGGTTCTCTAGGGAGCATGTGCACACTTGTCATCTTTAT
ATCTCCACTTGTGCACCTTTTGTAGACCTGAATAATAATTTTTCTGACTGGTCAAGTCAGGTTTTGAGGA
ATTGGCTTTCGAGTCTTTCCTTGTATTTTCAGGCCTATGTTTCTTCATATACTCTTAATGTATGTTATAG
AATGTAATGGGCCTCTGTGCCTATAATCTTTACAACTTTCAGCAACGGATCTCTTGGCTCTCGCATCGAT
GAAGAACGCAGCGAAATGCGATAAGTAATGTGAATTGCAGAATTCAGTGAATCATCGAATCTTTGAACGC
ACCTTGCGCTCCTTGGTATTCCGAGGAGCATGCCTGTTTGAGTGTCATTAATATATCAACCTCTTCAGCT
TTTGCTTGTTGAGTGTTGGATGTGGGGGGTGTTTTTGCTGGCCTTTTGAGGTCGGCTCCCCTGAAATGCA
TTAGCAGAACAATTTTGTTGACTCCGTTCATTGGTGTGATAACTATCTACGCTATTGACGGATGAAGGCA
GAGTTCAGCTCCTAATAGTCCATTGACTTGGACAACCTTTTCATTTAATGTGACCTCAAATCAGGTAGGA
CTACCCGCTGAACTTAA
>OR538892|Cortinarius_yadingensis_HMAS254819_holotype
CATTATTGAAATAAACCTGATGAGTTGCTGCTGGTTCTCTAGGGAGCATGTGCACACTTGTCATCTTTAT
ATCTCCACTTGTGCACCTTTTGTAGACCTGAATAATAATTTTTCTGACTGGTCAAGTCAGGTTTTGAGGA
ATTGGCTTTCGAGTCTTTCCTTGTATTTTCAGGCCTATGTTTCTTCATATACTCTTAATGTATGTTATAG
AATGTAATGGGCCTCTGTGCCTATAATCTTTACAACTTTCAGCAACGGATCTCTTGGCTCTCGCATCGAT
GAAGAACGCAGCGAAATGCGATAAGTAATGTGAATTGCAGAATTCAGTGAATCATCGAATCTTTGAACGC
ACCTTGCGCTCCTTGGTATTCCGAGGAGCATGCCTGTTTGAGTGTCATTAATATATCAACCTCTTCAGCT
TTTGCTTGTTGAGTGTTGGATGTGGGGGGTGTTTTTGCTGGCCTTTTGAGGTCGGCTCCCCTGAAATGCA
TTAGCAGAACAATTTTGTTGACTCCGTTCATTGGTGTGATAACTATCTACGCTATTGACGGATGAAGGCA
GAGTTCAGCTCCTAATAGTCCATTGACTTGGACAACCTTTTCATTTAATGTGACCTCAAATCAGGTAGGA
CTACCCGCTGAACTTAA
>OR538893|Cortinarius_yadingensis_HMAS254820
CATTATTGAAATAAACCTGATGAGTTGCTGCTGGTTCTCTAGGGAGCATGTGCACACTTGTCATCTTTAT
ATCTCCACTTGTGCACCTTTTGTAGACCTGAATAATAATTTTTCTGACTGGTCAAGTCAGGTTTTGAGGA
ATTGGCTTTCGAGTCTTTCCTTGTATTTTCAGGCCTATGTTTCTTCATATACTCTTAATGTATGTTATAG
AATGTAATGGGCCTCTGTGCCTATAATCTTTACAACTTTCAGCAACGGATCTCTTGGCTCTCGCATCGAT
GAAGAACGCAGCGAAATGCGATAAGTAATGTGAATTGCAGAATTCAGTGAATCATCGAATCTTTGAACGC
ACCTTGCGCTCCTTGGTATTCCGAGGAGCATGCCTGTTTGAGTGTCATTAATATATCAACCTCTTCAGCT
TTTGCTTGTTGAGTGTTGGATGTGGGGGGTGTTTTTGCTGGCCTTTTGAGGTCGGCTCCCCTGAAATGCA
TTAGCAGAACAATTTTGTTGACTCCGTTCATTGGTGTGATAACTATCTACGCTATTGACGGATGAAGGCA
GAGTTCAGCTCCTAATAGTCCATTGACTTGGACAACCTTTTCATTTAATGTGACCTCAAATCAGGTAGGA
CTACCCGCTGAACTTAA
